# Supplementary material for: Classifying Residues in Mechanically Stable and Unstable Substructures Based on a Protein Sequence: The Case Study of the DnaK Hsp70 Chaperone
Source: Nanomaterials (Basel). 2021 Aug 26;11(9):2198. doi: 10.3390/nano11092198 (PMC8467864; doi:10.3390/nano11092198)
Supplement: Supplementary file 1 [file nanomaterials-11-02198-s001.zip]

Archive with 1 entries (1 files):
- nanomaterials-1328693-supplementary.pdf
